# Supplementary material for: Transgenic expression of a T cell epitope in Strongyloides ratti reveals that helminth-specific CD4+ T cells constitute both Th2 and Treg populations
Source: PLoS Pathog. 2021 Jul 8;17(7):e1009709. doi: 10.1371/journal.ppat.1009709 (PMC8291758; doi:10.1371/journal.ppat.1009709)
Supplement: S1 Table — (XLSX) [file ppat.1009709.s010.xlsx]

## Sheet: Sheet1
Th2_genes	PMID: 31231035, 25886751, 20065998, 9880450, 19881507, 12049724, 9889198, 19124715	GATA3	TNFRSF4	IL1RAP	IL1RL1	IL4RA	IL4	IL5	IL9R	IL13	PLAC8	IGFBP7	CD200R1	PDCD1	TNFSF11	STAT6	STAT5	BHLHE41	GFI1	IKZF1	JUNB	MAF	PRDM1
